# Supplementary material for: Value of Glycemic Indices for Delayed Cerebral Ischemia after Aneurysmal Subarachnoid Hemorrhage: A Retrospective Single-Center Study
Source: Brain Sci. 2024 Aug 23;14(9):849. doi: 10.3390/brainsci14090849 (PMC11430037; doi:10.3390/brainsci14090849)
Supplement: Supplementary file 1 [file brainsci-14-00849-s001.zip]

Archive with 1 entries (1 files):
- brainsci-3154882-supplementary.pdf
